# Supplementary material for: Effects of Administration and Intensity of Statins on Mortality in Patients Undergoing Hemodialysis
Source: Pharmaceuticals (Basel). 2024 Apr 13;17(4):498. doi: 10.3390/ph17040498 (PMC11054991; doi:10.3390/ph17040498)
Supplement: Supplementary file 1 [file pharmaceuticals-17-00498-s001.zip]

Archive with 1 entries (1 files):
- pharmaceuticals-2937491-supplementary.pdf
